# Supplementary material for: TRPM7 Modulates Human Pancreatic Stellate Cell Activation
Source: Cells. 2022 Jul 21;11(14):2255. doi: 10.3390/cells11142255 (PMC9316618; doi:10.3390/cells11142255)
Supplement: Supplementary file 1 [file cells-11-02255-s001.zip]

Archive with 1 entries (1 files):
- cells-1756300-supplementary.pdf
